# Supplementary material for: The Effect of a TLR3 Agonist on Airway Allergic Inflammation and Viral Infection in Immunoproteasome-Deficient Mice
Source: Viruses. 2024 Aug 29;16(9):1384. doi: 10.3390/v16091384 (PMC11437510; doi:10.3390/v16091384)
Supplement: Supplementary file 1 [file viruses-16-01384-s001.zip]

Archive with 1 entries (1 files):
- viruses-3087109-supplementary.pptx
